# Supplementary material for: An Exploration of Machine Learning Methods in Human Biomonitoring
Source: Int J Environ Res Public Health. 2026 May 20;23(5):680. doi: 10.3390/ijerph23050680 (PMC13206933; doi:10.3390/ijerph23050680)
Supplement: Supplementary file 1 [file ijerph-23-00680-s001.zip]

Archive with 1 entries (1 files):
- ijerph-4229690-supplementary.pdf
